# Supplementary material for: The Inhibition Effect and Mechanism of Staurosporine Isolated from Streptomyces sp. SNC087 Strain on Nasal Polyp
Source: Mar Drugs. 2024 Jan 11;22(1):39. doi: 10.3390/md22010039 (PMC10820969; doi:10.3390/md22010039)
Supplement: Supplementary file 1 [file marinedrugs-22-00039-s001.zip]

Archive with 1 entries (1 files):
- marinedrugs-2789048-supplementary.pdf
